# Supplementary material for: Predictive value of the combined DTI-ALPS index and serum creatinine levels in mild cognitive impairment in Parkinson’s disease
Source: Front Neurol. 2025 Aug 13;16:1628697. doi: 10.3389/fneur.2025.1628697 (PMC12381948; doi:10.3389/fneur.2025.1628697)
Supplement: Supplementary file 1 [file Table_1.xlsx]

## Sheet: Sheet1
group	Age	Sex	BMI	Education time	Disease duration	LEDD	H-Y stage	PSQI	PDQ-39	SCOPA-AUT	HAMA	HAMD	UPDRS I	UPDRS II	UPDRS III	Neutrophil count	CRP	Cr	Cys C	S100-β	ALPS Index
1	73	0	18.6	6	1	455.5	2	3	53	23	7	3	9	13	37	3.5	5.73	71.34	11.7	110	11.75
1	73	0	19.2	0	1	525	1	3	47	18	17	21	14	11	42	1.68	6.82	70.61	12	80	11.95
1	79	0	20.1	9	2	505.5	1	7	57	11	15	9	12	14	34	3.8	7.15	72.59	11.7	100	12
1	72	0	21.5	6	4	515.5	2	16	58	17	4	7	8	10	34	3.8	6.29	70.81	8.7	100	11.5
1	76	0	22.3	0	2	425	1	8	43	23	18	17	11	15	34	3.9	7.94	73.73	8.8	120	12
1	73	0	23.7	6	4	425.5	2	7	47	18	18	12	14	12	34	3.8	5.88	71.98	10.2	80	12.2
1	69	0	19.8	6	1	430	1	10	47	14	4	4	7	13	32	3.7	7.02	68.05	11.5	110	12.4
1	53	0	20.9	12	3	430.5	1	9	45	21	17	5	8	10	32	3.6	6.54	68.34	11.9	120	12.55
1	67	1	22.8	6	3	435	2	16	60	17	7	17	9	14	29	4.75	8.12	73.23	11.2	90	12.25
1	72	0	24.1	10	2	435.5	1	9	40	10	6	2	5	11	27	3.18	6.37	70.61	11	100	12
1	77	1	19.5	9	4	440	1	4	57	19	10	20	13	8	25	3.2	7.45	71.17	11.8	100	12.5
1	77	0	21	0	3	440.5	1	10	37	14	6	3	8	15	24	2.2	5.92	69.32	11.3	100	12.25
1	65	1	23.2	9	3	445	1	6	54	11	6	6	10	8	23	3.5	8.03	70.63	11.8	100	12.65
1	71	1	20.3	12	3	445.5	2	7	56	11	9	9	11	12	26	4.3	6.68	71.41	11.6	100	12.7
1	71	0	22.1	6	5	450	2	18	46	20	20	22	13	8	37	4.12	7.28	72.59	10.6	100	12.8
1	59	0	24.5	6	3	400.5	1	6	38	16	5	7	6	9	34	3.42	6.11	69.15	12	90	12.85
1	61	0	18.9	15	1	545	2	16	52	19	14	7	9	8	32	5.32	7.76	70.81	10.2	100	12.95
1	68	0	21.7	0	2	450	2	15	52	17	11	10	9	11	36	3.9	6.95	69.58	11.4	120	13
1	72	1	18.3	6	3	520	1	14	55	20	17	15	10	8	32	4.2	8.21	70.89	12	100	13.05
1	69	1	19.1	9	2	530	3	12	62	18	16	10	10	10	32	3.2	5.7	73.73	11.1	100	13.15
1	67	0	20.7	9	6	525.5	2	14	32	22	5	3	8	10	32	2.54	7.33	70.18	11.8	100	13.2
1	72	0	22.5	5	4	520	2	13	47	22	4	5	7	12	32	3.67	6.42	71.98	11.6	100	13.3
1	74	1	24.5	6	4	515.5	2	3	43	14	2	2	5	8	31	4.1	8.49	69.74	11.7	100	13.35
1	69	0	18.7	10	4	510	3	8	53	24	7	4	8	9	32	3.9	6.77	71.48	11.6	100	13.05
1	68	0	21.3	0	3	505.5	2	10	46	14	9	10	10	14	32	3.6	7.08	68.34	12	100	13.5
1	72	0	23.5	3	3	500	2	11	52	17	11	7	8	11	27	3.36	6.19	71.41	10.7	110	13.55
1	66	1	19.4	6	7	500	2	16	51	18	8	9	5	8	23	2.03	7.61	70.81	12	80	13.4
1	68	0	22	9	5	495.5	2	8	52	21	17	19	12	5	24	3.45	6.83	73.73	11.8	100	13.7
1	68	1	24.3	6	6	430	3	13	44	20	22	16	15	8	38	2.9	8.5	71.98	12.1	120	13.75
1	67	0	20.8	6	2	434.5	3	9	54	16	15	15	11	8	34	3.8	6.05	68.67	11.7	100	13.85
1	75	1	19.2	12	6	435	2	9	43	18	11	4	6	16	32	3.7	7.52	71.41	11.3	100	13.95
1	70	0	23	6	2	439.5	1	11	43	19	8	9	12	9	29	4.2	6.31	71.07	12.1	100	14
1	74	0	19.9	6	6	440	2	16	47	17	18	13	9	14	28	2.01	8.08	72.63	11	110	14.05
1	72	1	22.6	9	4	445.5	2	7	43	21	20	14	11	5	30	4.2	6.92	69.58	11.5	110	14.15
1	70	1	24.2	8	4	445	2	12	43	15	6	18	8	10	30	3.98	7.24	70.19	10.5	100	14.1
1	60	1	18.8	9	2	449.5	2	6	42	23	7	1	6	15	29	4.34	5.85	73.54	10.7	130	14.3
1	70	0	21.2	6	3	450	2	8	49	19	10	9	9	9	28	3.57	7.97	70.32	10.8	110	14.35
1	69	1	23.8	9	6	475.5	2	3	42	15	6	7	9	8	27	4.43	6.57	71.01	9.8	100	14.25
1	65	0	20.4	12	8	455	2	12	42	18	7	7	7	5	29	3.38	8.33	66.91	11.6	80	13.5
1	69	0	22.7	12	8	460	3	12	53	17	17	15	10	9	27	3.38	6.14	72.77	10.5	80	13.45
1	73	1	19.3	10	4	465	3	8	38	16	5	9	5	5	30	4	7.4	69.83	10.4	100	13.4
1	60	1	18.3	6	4	460	2	10	41	17	11	6	7	11	26	4.2	6.73	72.37	10.5	110	13.25
1	74	1	23.1	9	4	515	2	9	34	16	8	13	8	8	27	3.76	8.17	70.93	10.3	100	13.35
1	74	1	20	12	4	455.5	2	14	41	20	10	10	10	9	25	4.5	6.26	65.45	10.9	100	13.35
1	76	1	22.4	12	5	455.5	2	12	36	19	16	7	9	9	27	4.6	7.85	73.59	9.9	100	13.3
1	68	0	24.6	6	10	455	2	9	42	21	12	16	11	12	26	6.11	6.48	67.78	9.7	130	13.55
1	65	1	19.7	16	3	455	2	14	37	24	9	11	8	8	25	4.23	8.05	70.54	8.3	100	13.25
1	68	0	18.4	6	5	455	3	14	40	18	4	3	5	9	32	3.7	6.99	69.49	10.6	110	13.25
1	64	0	23.3	0	3	450	2	15	29	18	10	14	6	14	26	2.04	7.12	72.11	10.2	100	13.2
1	73	1	18.9	9	3	445.5	3	7	39	11	7	9	5	8	25	4.23	5.79	67.55	8.7	100	13.2
1	69	0	22.9	3	7	425.5	2	10	39	16	6	10	11	13	24	3.33	7.63	72.44	10.5	100	13.15
1	67	0	24.4	6	2	420	3	12	39	12	19	5	5	6	23	3.8	6.35	69.07	8.8	100	12.75
1	69	1	18.5	6	3	415.5	2	9	38	20	2	17	5	8	26	3.7	8.28	65.02	8.7	100	13
1	75	1	21.1	9	3	415	2	14	32	17	15	8	6	12	23	4.56	6.81	73.64	10.2	100	13.05
1	76	1	18.4	6	1	410	3	18	38	13	14	12	7	5	36	3.64	7.19	69.08	8.5	90	13.35
1	72	1	20.2	12	7	395.5	2	17	37	14	15	4	5	7	26	3.87	6.07	71.19	9.5	90	12.95
1	66	1	22.2	6	2	390	2	7	32	15	2	15	6	8	25	4.1	7.89	66.74	10.2	100	12.95
1	73	1	24.7	0	5	385.5	3	12	40	15	20	9	4	4	34	3.42	6.63	71.52	9	80	12.9
1	67	1	18.3	6	2	380	2	9	36	16	16	6	7	8	24	2.17	8.44	67.38	8.2	90	12.15
1	74	1	21.9	9	3	375.5	3	8	30	19	10	13	4	7	37	5.34	6.22	68.55	8.2	120	12.8
1	75	1	23.6	10	3	375.5	2	11	43	18	11	10	8	8	23	4.87	7.56	67.98	10.2	100	12.75
1	73	1	20.6	8	2	375.5	3	10	38	11	12	7	7	4	30	4.65	6.45	68.48	8.8	100	12.45
1	59	1	22.5	9	4	355	2	6	30	15	7	16	5	8	22	2.18	8.09	69.82	8.6	100	12.75
1	63	0	21	6	3	385.5	2	10	39	11	9	8	3	10	28	3.72	8.2	68.14	11.2	100	14.25
0	62	1	18.6	9	3	515.5	2	9	29	18	9	3	5	10	27	2.47	7.8	69.56	8	100	12
0	77	1	19.6	12	3	455	2	15	37	20	11	14	10	9	38	5.01	7.6	71.15	11.5	100	12.6
0	68	1	21.5	6	6	425	2	5	33	29	13	9	9	9	29	4.1	8.5	66.84	8	80	12.3
0	63	0	23.7	6	2	430.5	2	6	36	26	16	10	11	8	27	3.2	5.9	70.92	10.2	100	12.25
0	78	1	20.9	9	2	430	2	10	35	20	4	5	7	9	29	2.2	7.1	68.47	9.7	100	12.1
0	74	0	21.4	9	7	335.5	2	9	32	15	9	17	9	8	30	3.41	6.7	70.29	9.7	80	12.05
0	62	1	19.8	12	4	435	1	16	32	11	11	8	6	9	24	3.87	8.2	66.03	8.5	90	13.5
0	71	0	25.3	9	2	439.5	2	7	37	19	6	12	4	9	32	5.29	5.3	70.12	10.9	130	13.95
0	67	1	24.9	5	9	325	2	11	32	20	17	4	6	8	36	4.2	7.5	67.88	9.7	80	13.95
0	69	0	20.3	9	2	345.5	1	16	40	21	11	15	9	10	30	3.52	6.9	64.97	7.4	80	13.45
0	71	0	21.7	12	5	445	2	6	36	22	9	9	2	6	26	4.91	8.9	69.55	10.8	80	13.9
0	66	0	23.4	6	5	449.5	3	12	52	18	5	6	9	9	32	2.83	6.9	72.31	10.3	100	12.4
0	64	0	18.9	9	3	450	1	7	48	21	12	13	10	10	32	5.27	7.3	70.03	9.7	110	13.45
0	72	1	22.1	6	1	454.5	3	14	45	21	16	3	7	4	38	3.19	6.8	69.62	9.7	100	14
0	67	1	24.5	12	3	455	3	9	49	19	4	7	3	8	35	4.37	8.3	66.89	8	100	13.4
0	65	0	19.2	9	7	452.5	2	8	47	22	10	16	11	10	32	2.15	6.5	70.41	11.5	100	12.3
0	63	1	20.1	6	2	455	2	9	41	23	4	11	9	9	26	5.43	7.9	68.05	10.3	130	12.05
0	70	1	22.7	12	5	452.5	1	7	43	20	19	3	5	9	29	3.74	5.5	67.43	9.7	100	12.15
0	77	0	24.3	6	7	369.5	3	11	53	17	7	14	6	12	32	4.62	8.1	65.12	11.5	110	13.9
0	69	1	19.4	12	4	380	3	9	52	17	15	6	6	5	32	2.49	6.8	70.17	12.3	100	13.4
0	72	0	21.3	6	6	470.5	2	5	51	15	14	12	10	9	28	3.76	7.6	69.34	10.4	100	14.75
0	68	0	23.5	12	1	370	3	11	52	17	10	2	8	9	26	4.64	5.8	63.85	8.1	100	12.1
0	74	1	20.9	6	5	374.5	2	9	34	14	12	5	5	18	29	2.93	8.7	72.18	9.7	110	13.4
0	77	0	22.6	0	4	375	2	10	36	19	5	14	7	8	25	5.3	6.3	67.95	10.5	100	15.05
0	70	1	24.2	15	1	379.5	2	6	35	19	17	11	12	9	32	3.21	7.2	70.83	9.8	120	11.15
0	65	0	23.9	10	7	380	1	9	30	20	9	16	6	10	28	4.08	5.6	66.51	10.4	100	13.35
0	76	1	21.2	6	3	384.5	2	8	27	19	6	8	3	9	26	3.1	8.4	68.07	11.1	100	13.9
0	77	1	23.8	9	2	385	2	12	34	18	13	10	10	12	38	5.32	6.6	68.72	12	100	12
0	63	1	19.9	9	5	375.5	3	14	50	20	16	13	10	8	32	3.55	7.7	70.44	9.5	130	13.3
0	68	0	22.7	0	2	475	1	6	27	20	4	2	3	7	27	2.43	5.4	65.29	11.2	80	13.85
0	66	1	24	9	5	470.5	2	8	38	21	5	17	5	8	30	2.53	8.6	69.25	10.7	80	12.75
0	71	0	18.8	9	4	470	2	6	29	18	8	8	12	7	37	2.31	6.4	69.01	8.2	110	12.7
0	69	0	21.6	6	1	365.5	3	11	27	19	12	12	9	12	40	5.36	7.4	65.83	9.2	100	12.75
0	74	1	20.4	12	2	465.5	2	10	27	18	7	3	4	7	28	3.05	7.4	68.96	8.8	100	14.75
0	62	0	22.4	9	9	375	2	7	36	11	5	15	6	15	31	4.98	8.8	67.58	9.7	110	12.7
0	70	1	19.3	12	2	460	3	10	47	21	15	9	6	9	36	2.87	6	70.22	10.5	100	12.3
0	65	1	21.4	6	5	395.5	2	8	40	19	3	6	4	6	32	5.12	7	66.14	8.2	100	14.75
0	77	0	23.3	9	5	455.5	2	9	40	20	17	13	13	7	30	3.54	5.3	70.65	9.1	100	13.3
0	78	1	20	5	1	355.5	1	7	33	17	6	10	4	10	21	4.21	9.1	68.91	10.2	110	13.25
0	71	0	22.9	12	2	450	3	11	34	19	12	7	7	7	32	2.35	6.2	67.08	7.9	100	14.75
0	66	0	24.6	10	9	450	3	9	30	19	9	16	6	16	29	4.67	7.8	65.76	8.4	120	13.2
0	64	1	19.7	6	2	445.5	2	5	36	17	5	11	5	11	28	3.89	8.6	68.52	10.8	100	14.7
0	72	0	21.8	9	5	445.5	3	8	35	18	11	3	3	3	36	5.03	9.3	69.47	8.5	100	14.75
0	67	1	23	0	5	440	2	8	30	20	5	14	6	14	27	2.41	6.5	64.91	9.9	120	13.2
0	70	0	20.5	9	1	435.5	2	9	34	19	16	9	9	9	30	4.75	7.5	66.33	7.7	100	13.55
0	65	0	22.2	9	2	365.5	2	7	34	18	8	10	3	10	22	3.12	6.9	67.12	10.6	100	12.65
0	67	1	24.7	6	9	430	2	9	33	11	5	5	2	5	20	4.33	9.5	70.95	10.1	100	12.7
0	62	0	18.5	12	2	375.5	2	9	33	19	8	17	9	10	18	2.97	6.9	66.67	9.3	130	13.95
0	71	0	21.9	9	5	425.5	2	14	41	20	7	8	6	5	31	4.88	7.3	71.28	10.1	80	13.55
0	62	0	23.4	9	3	395	1	8	43	11	4	12	4	11	21	3.27	6.8	68.34	8.3	80	14.85
0	71	1	20.2	9	5	420	2	10	29	18	12	4	7	8	24	4.09	9.2	67.63	9.6	110	14.9
0	67	0	22.5	6	3	380.5	2	12	45	20	12	15	9	10	26	2.63	6.7	65.43	9.6	100	14.85
0	68	0	24.8	6	3	415.5	1	15	52	20	3	9	3	7	26	4.56	7.1	64.08	10.2	100	12.65
0	71	1	19.1	9	7	360	2	9	52	19	17	6	4	12	26	3.71	6.6	67.75	9.8	110	13.15
0	65	1	21.1	12	2	405.5	2	8	40	19	5	13	6	9	25	4.42	9	64.98	8	100	14.9
0	69	1	23.6	5	3	390.5	2	8	38	11	9	19	7	4	26	2.78	6.8	71.74	11.4	100	14.1
0	72	0	20.6	12	3	400	2	9	36	19	6	7	5	10	28	4.95	7.6	67.89	9.3	100	14.1
0	70	1	22.3	8	1	360	2	7	33	20	16	16	8	7	29	3.34	5.4	70.51	9.2	110	14.05
0	65	1	24.9	9	7	325	3	9	48	14	10	11	8	6	30	4.18	8.9	69.25	10.2	100	14.35
0	63	1	18.6	12	9	375.5	2	9	36	11	8	3	2	15	25	2.52	6.3	70.19	7.5	100	12.35
0	66	1	19.5	5	2	410	3	11	35	20	12	14	8	9	27	4.63	7.9	68.61	9.5	100	12.45
0	71	1	21.7	6	5	390	3	6	35	18	13	12	10	6	24	3.96	5.9	71.37	10	110	14.95
0	66	1	23.7	5	3	415.5	2	12	34	19	7	10	6	13	23	5.08	9.4	65.94	8.6	80	14.05
0	64	0	20.9	6	5	385.5	1	15	34	13	10	5	5	10	22	2.29	5.9	70.41	9.5	100	14.05
0	72	1	22	9	3	375	2	7	33	19	15	17	9	7	20	4.84	7.2	67.22	7.8	120	15
0	67	0	19.8	12	3	380	2	8	33	19	14	8	7	16	28	3.18	5.7	64.87	10.6	100	14
0	72	0	22.8	5	3	375.5	2	8	32	13	4	12	5	11	24	4.27	8.7	71.05	8.2	100	14.8
0	72	1	24.4	6	1	415	3	13	32	17	17	12	11	3	26	2.91	6.4	67.71	9.4	100	12.5
0	63	0	20.3	9	7	375.5	2	11	31	19	6	15	7	14	25	4.72	7.4	70.88	11	110	12.35
0	68	1	21.5	5	9	375.5	3	10	31	12	12	9	6	9	30	3.45	5.3	66.42	8.4	110	14.85
0	67	0	23.9	9	2	370	1	9	30	12	4	6	4	10	32	4.05	8.3	68.54	8.2	100	14
0	68	0	18.9	5	5	415	2	19	30	14	5	13	5	5	27	2.68	6.6	68.16	11	100	14
0	64	1	22.1	6	2	325.5	2	14	29	19	4	10	4	12	28	4.51	7.8	67.92	8.9	100	14.8
0	70	0	24.5	9	5	360	2	13	28	16	16	7	6	5	26	3.82	5.8	65.07	10.2	110	12.6
0	69	1	19.2	6	3	400	2	7	43	12	8	16	5	11	24	4.37	9.2	64.63	7.6	80	12.4
0	67	1	20.1	6	5	355.5	3	10	39	15	7	11	4	8	32	2.74	6.2	69.53	10.5	100	14.85
0	73	1	22.6	6	3	350	3	9	40	13	13	3	4	8	30	4.99	7.5	64.76	9.1	120	13.95
0	75	0	24.2	0	3	325	2	3	29	12	7	18	6	3	28	3.29	6.7	72.47	8	110	13.95
0	71	1	19.4	5	3	350	2	3	39	16	3	9	2	13	24	4.14	5.9	67.35	10.2	110	14.75
0	66	0	21.3	9	1	345.5	1	16	27	13	12	10	8	6	22	2.31	7.1	70.69	8.9	100	13.95
0	64	1	23.5	99	7	350	2	7	26	17	4	5	4	9	24	5.36	7.4	66.81	8.6	100	13.95
0	72	0	18.7	6	6	335.5	1	5	30	19	14	17	12	8	26	3.05	8.2	65.12	7.9	100	12.25
0	72	0	22.7	6	3	330	2	4	32	12	12	8	5	5	20	4.98	6.3	67.45	10.5	110	14.95
0	72	1	24	6	7	325.5	3	10	34	11	7	12	6	7	25	2.87	7.5	70.25	8	80	14.85
0	75	0	20.8	6	2	320	1	9	36	9	5	4	3	8	24	2.53	6.9	65.58	7.3	100	15.25
0	66	1	23	9	3	415.5	1	10	37	16	10	11	7	7	25	4.21	6.6	67.29	8.9	110	12.15

## Sheet: Sheet2
MOCA	ledd	updrs1	3	cysc	alps
10	625.5	14	43	1.37	1.19
10	610	12	42	1.31	1.2
12	605.5	11	41	1.32	1.21
12	595.5	9	40	1.36	1.21
14	595.5	11	39	1.31	1.2
14	590	9	40	1.29	1.22
14	586.5	13	38	1.38	1.23
15	580	7	37	1.34	1.22
15	575.5	9	34	1.32	1.24
15	570	12	36	1.23	1.26
16	566.5	8	38	1.3	1.25
16	565.5	8	35	1.28	1.27
16	560	10	40	1.32	1.27
16	555	8	34	1.26	1.26
17	546.5	9	35	1.3	1.27
17	545.5	8	34	1.25	1.28
17	545	10	36	1.24	1.28
17	540	8	32	1.23	1.27
18	530.5	7	32	1.32	1.28
18	530	10	32	1.21	1.29
18	525.5	5	32	1.18	1.28
18	520	8	32	1.28	1.29
18	515.5	6	31	1.17	1.3
18	510	8	26	1.16	1.29
18	505.5	9	30	1.2	1.3
18	500	8	32	1.07	1.31
18	500	7	30	1.15	1.3
19	495.5	8	31	1.13	1.31
19	495.5	5	29	1.14	1.31
19	495.5	8	30	1.24	1.3
19	495	6	37	1.11	1.32
19	490.5	9	28	1.12	1.31
20	490	8	32	1.1	1.33
20	490	12	29	1.24	1.32
20	485.5	7	28	1.1	1.33
20	485.5	4	30	1.05	1.33
20	480	7	29	1.07	1.34
20	475.5	7	28	1.08	1.33
20	475.5	11	27	1.06	1.34
20	470	7	29	1.16	1.35
20	465.5	7	27	1.05	1.34
20	460	8	26	1.04	1.35
21	460	7	26	1.05	1.36
21	455.5	6	27	1.03	1.35
21	455.5	6	26	1.09	1.36
21	455	4	27	1.02	1.37
22	455	6	26	0.84	1.36
22	455	7	25	0.83	1.37
22	450	5	26	0.82	1.38
22	445.5	3	26	0.8	1.37
22	425.5	5	25	0.81	1.38
22	420	5	24	0.96	1.39
22	415.5	3	23	0.78	1.38
22	415	5	23	0.77	1.4
23	410	5	23	1	1.39
23	395.5	5	22	0.75	1.4
23	390	5	26	0.95	1.41
23	385.5	2	25	1.02	1.45
24	385.5	4	25	0.9	1.44
24	380	2	24	0.82	1.46
24	375.5	4	23	0.72	1.47
24	375.5	4	23	0.86	1.5
25	375.5	2	23	0.78	1.49
25	355	3	22	0.86	1.5
